# Supplementary material for: Phenotypic and genotypic within-host diversity of Pseudomonas aeruginosa urinary isolates
Source: Sci Rep. 2022 Mar 30;12:5421. doi: 10.1038/s41598-022-09234-5 (PMC8967880; doi:10.1038/s41598-022-09234-5)
Supplement: Supplementary file 2 — Supplementary Information 2. [file 41598_2022_9234_MOESM2_ESM.xlsx]

## Sheet: Feuil1
	Table S4. Patient clinical characteristics and within-host diversity of isolates
	Nb of urine sample	Age	Sexe gender	Clinical settings	Urinary tract catheter	Bacteraemia	Urinary comorbidities	Charlson index*	Previous urine culture positive to P. aeruginosa	Previous antibiotic treatment	Previous hospitalization	Previous urological procedures	Including previous urological surgery	Within-host AMR diversity	AMR discrepancy	AMR profiles	Within-host genetic diversity	STs
	1-VA001	52	M	UTI	Y	NE	N	2	N	Y	N	Y	N	N	N	Non-MDR	N	298
	2-DC002	44	M	UTI	N	N	Y	2	N	Y	N	N	N	N	N	Non-MDR	N	316
	3-DC004	31	M	AB	N	N	N	1	N	Y	Y	N	N	N	N	Non-MDR	N	27
	4-DS005	36	M	UTI	N	NE	Y	3	N	N	Y	N	N	Y	Minor	Non-MDR	Y	207/253
	5-FB006	29	M	AB	Y	NE	Y	3	Y	Y	Y	Y	N	Y	Minor	Non-MDR	N	319
	6-MM007	82	M	AB	N	NE	N	10	N	Y	Y	N	N	N	N	Non-MDR	N	291
	7-LR008	69	M	AB	Y	NE	N	7	N	Y	Y	Y	N	N	N	Non-MDR	N	308
	8-MG009	12	M	UTI	Y	NE	N		N	N	Y	Y	Y	N	N	Non-MDR	N	395
	9-BE010	73	F	AB	N	NE	N	5	N	Y	Y	Y	Y	Y	Major	Non-MDR / MDR	N	308
	10-DS012	80	M	UTI	Y	Y	N	8	N	N	Y	Y	N	N	N	Non-MDR	N	683
	11-CN013	70	F	UTI	N	N	N	6	N	Y	Y	N	N	Y	Major	MDR / XDR	N	111
	12-MC014	55	F	UTI	Y	Y	Y	7	N	Y	Y	Y	Y	N	N	Non-MDR	N	381
	13-LG015	1	M	UTI	N	N	Y		N	Y	Y	Y	N	Y	Minor	Non-MDR	N	298
	14-LJ016	70	F	AB	N	NE	N	3	N	N	N	N	N	N	N	Non-MDR	N	17
	15-DJ018	78	M	AB	N	NE	Y	10	N	Y	Y	Y	Y	Y	Major	Non-MDR / MDR	N	308
	16-NC019	61	F	AB	N	NE	N	2	Y	N	N	N	N	N	N	Non-MDR	N	253
	17-LG020	0,08	M	UTI	N	NE	Y		N	Y	Y	Y	N	N	N	Non-MDR	N	252
	18-RG022	86	M	AB	N	NE	Y	10	N	Y	Y	N	N	Y	Minor	MDR	N	446
	19-BP023	70	M	AB	N	NE	Y	3	N	Y	Y	Y	N	Y	Minor	Non-MDR	N	309
	20-EJ024	72	M	UTI	N	NE	N	6	N	Y	Y	Y	N	N	N	Non-MDR	N	395
	21-TC025	85	M	AB	N	NE	N	13	N	Y	Y	Y	N	N	N	Non-MDR	N	3234
	22-MM026	79	F	AB	Y	NE	N	7	N	Y	Y	Y	N	N	N	Non-MDR	N	258
	23-DL027	2	M	AB	N	NE	Y		N	Y	Y	N	N	N	N	Non-MDR	N	2445
	24-GJ028	88	M	AB	N	N	Y	8	N	Y	Y	Y	N	N	N	Non-MDR	N	395
	25-GF030	65	M	AB	Y	N	Y	7	N	Y	Y	Y	N	Y	Minor	XDR	N	235
	26-MC031	81	M	AB	N	N	Y	10	N	Y	Y	N	N	N	N	Non-MDR	N	676
	27-GR032	79	F	AB	Y	NE	N	6	N	Y	N	Y	N	Y	Major	Non-MDR / MDR	N	2438
	28-DL033	73	M	UTI	N	NE	Y	3	N	Y	Y	N	N	N	N	Non-MDR	N	253
	29-TK034	45	M	UTI	N	NE	Y	4	N	Y	Y	Y	Y	N	N	Non-MDR	N	253
	30-DO037	80	F	AB	N	NE	N	9	N	N	Y	N	N	Y	Minor	Non-MDR	N	389
	31-BJ039	39	F	AB	Y	N	N	3	N	Y	Y	Y	N	Y	Major	MDR / XDR	N	175
	32-BE040	63	F	AB	Y	N	N	8	Y	Y	Y	Y	N	Y	Minor	Non-MDR	N	308
	33-ED045	67	M	UTI	Y	Y	Y	3	N	Y	Y	Y	N	N	N	Non-MDR	N	244
	34-JJ046	84	M	AB	N	NE	Y	11	N	Y	Y	Y	Y	N	N	Non-MDR	N	253
	35-LN047	66	F	AB	Y	N	N	3	N	Y	Y	Y	N	N	N	Non-MDR	N	1028
	36-LD048	63	M	UTI	Y	Y	Y	7	Y	Y	Y	Y	N	N	N	MDR	N	27
	37-DJ050	73	M	AB	Y	NE	Y	6	N	N	N	Y	N	N	N	Non-MDR	N	395
	38-GP051	90	M	AB	Y	N	Y	8	N	Y	Y	Y	N	Y	Minor	Non-MDR	N	389
	39-MM052	82	M	UTI	Y	N	N	7	N	Y	Y	Y	N	N	N	Non-MDR	N	1270
	40-LC054	89	M	AB	N	N	Y	6	N	N	Y	N	N	N	N	Non-MDR	N	1248
	41-CR055	95	M	AB	Y	NE	Y	9	N	Y	Y	Y	N	N	N	Non-MDR	N	244
	42-FG056	78	F	AB	Y	NE	N	5	N	Y	Y	Y	N	N	N	Non-MDR	N	3231
	43-BR057	82	M	UTI	Y	Y	Y	6	N	Y	Y	Y	N	N	N	Non-MDR	N	3227
	44-LM058	58	F	UTI	Y	NE	Y	1	N	Y	Y	Y	Y	N	N	Non-MDR	N	395
	45-AL059	89	M	AB	Y	N	N	7	N	N	Y	Y	N	N	N	Non-MDR	N	27
	46-LM060	84	M	UTI	N	N	N	6	N	Y	Y	N	N	N	N	Non-MDR	N	386
	47-HH061	77	M	AB	Y	N	N	5	N	Y	Y	Y	N	N	N	MDR	N	235
	48-LP062	54	F	UTI	Y	N	Y	3	N	Y	Y	Y	N	Y	Minor	MDR	N	313
	49-PM063	79	M	AB	Y	NE	Y	5	Y	Y	Y	Y	N	N	N	XDR	N	235
	50-DD064	46	M	AB	N	N	Y	2	N	Y	Y	N	N	Y	Minor	Non-MDR	Y	2406/3232
	51-BM066	96	F	AB	Y	NE	N	9	N	N	Y	Y	N	N	N	Non-MDR	N	309
	52-FP069	1	M	AB	Y	NE	Y		N	N	Y	Y	Y	N	N	Non-MDR	N	3225
	53-JM070	83	M	AB	N	NE	Y	10	N	Y	Y	N	N	N	N	Non-MDR	N	308
	54-BJ071	84	F	AB	N	NE	Y	11	Y	Y	Y	Y	Y	N	N	Non-MDR	N	3226
	55-MS072	95	F	UTI	N	NE	N	10	N	Y	Y	N	N	N	N	MDR	N	446
	56-LE074	54	M	UTI	N	N	Y	4	N	Y	N	N	N	Y	Major	Non-MDR / MDR	N	446
	57-TA075	64	M	AB	N	NE	Y	7	N	N	Y	N	N	Y	Minor	Non-MDR	N	389
	58-DM077	64	F	AB	N	N	N	5	N	N	Y	N	N	N	N	Non-MDR	N	3228
	59-LC078	48	M	AB	N	N	Y	3	N	Y	Y	Y	Y	N	N	Non-MDR	N	253
	60-PD079	64	M	AB	Y	NE	Y	2	N	N	Y	Y	N	N	N	Non-MDR	N	395
	61-CB080	30	M	AB	N	N	N	0	N	Y	Y	N	N	N	N	XDR	N	235
	62-BM081	73	F	AB	Y	NE	N	2	N	Y	Y	Y	N	N	N	Non-MDR	N	560
	63-GJ082	91	F	AB	N	NE	N	9	N	Y	Y	Y	N	N	N	Non-MDR	N	1248
	64-RL084	22	F	AB	N	NE	Y	2	N	Y	N	Y	N	N	N	Non-MDR	N	313
	65-RJ087	39	M	AB	Y	NE	Y	2	Y	Y	Y	Y	N	Y	Very major	Non-MDR / XDR	Y	207/308
	66-TI089	24	M	UTI	Y	N	N	0	N	Y	Y	Y	N	Y	Minor	MDR	N	3229
	67-DN090	75	F	AB	Y	N	N	11	N	Y	Y	Y	Y	N	N	Non-MDR	N	309
	68-OC091	42	F	AB	Y	NE	N	4	N	Y	N	Y	N	N	N	Non-MDR	N	244
	69-LD093	66	M	AB	Y	N	Y	5	N	Y	Y	Y	Y	N	N	MDR	N	309
	70-ED094	75	M	UTI	N	Y	Y	4	N	Y	Y	Y	N	N	N	Non-MDR	N	1076
	71-TM095	64	F	AB	N	N	N	7	N	Y	Y	N	N	N	N	Non-MDR	N	395
	72-ND096	67	M	AB	Y	N	N	5	Y	N	Y	Y	N	N	N	Non-MDR	N	395
	73-HF097	101	F	UTI	N	NE	N	8	N	Y	Y	N	N	Y	Minor	Non-MDR	N	170
	74-LE098	70	M	UTI	Y	N	N	6	N	Y	Y	Y	Y	Y	Minor	Non-MDR	N	254
	75-LM099	57	M	UTI	Y	N	Y	2	N	Y	Y	Y	N	N	N	MDR	N	298
	76-TD100	74	F	UTI	Y	N	N	8	Y	Y	Y	Y	Y	N	N	MDR	N	298
	77-GJ102	79	F	AB	Y	N	Y	6	N	Y	Y	Y	Y	N	N	Non-MDR	N	560
	78-LJ103	40	M	UTI	Y	N	Y	3	Y	Y	Y	Y	N	Y	Minor	MDR	N	390
	79-MP104	76	M	AB	N	N	Y	8	N	Y	Y	Y	N	Y	Major	MDR / XDR	N	308
	80-LP105	63	M	AB	Y	N	Y	3	N	Y	Y	Y	N	N	N	Non-MDR	N	234
	81-LM108	97	M	UTI	Y	Y	N	7	N	N	Y	Y	Y	N	N	Non-MDR	N	2554
	82-BB112	67	M	AB	N	N	Y	3	N	Y	Y	N	N	N	N	Non-MDR	N	395
	83-SJ113	58	F	AB	Y	NE	Y	4	N	N	Y	Y	N	Y	Minor	Non-MDR	N	395
	84-DP114	59	M	AB	Y	Y	N	6	N	Y	Y	Y	N	N	N	Non-MDR	N	2683
	85-BG115	82	M	AB	Y	NE	Y	7	Y	Y	Y	Y	N	Y	Major	MDR / XDR	N	111
	86-TC116	51	F	AB	Y	N	Y	4	Y	Y	N	Y	N	Y	Major	Non-MDR / MDR	N	309
	87-MM117	78	M	AB	Y	N	N	7	N	Y	Y	Y	N	N	N	Non-MDR	N	1125
	88-BC120	80	M	UTI	N	NE	Y	5	N	Y	N	N	N	N	N	Non-MDR	N	2859
	89-DD121	41	M	AB	Y	NE	Y	4	N	Y	Y	Y	N	Y	Major	Non-MDR / MDR	N	308
	90-LP124	53	F	UTI	Y	NE	N	2	Y	Y	Y	Y	N	N	N	Non-MDR	N	253
	91-MJ126	65	M	AB	N	NE	Y	3	Y	Y	Y	N	N	N	N	MDR	N	308
	92-PG127	80	M	UTI	N	N	Y	5	N	Y	Y	N	N	N	N	Non-MDR	N	235
	93-VB128	66	M	AB	Y	N	N	4	N	Y	Y	Y	N	N	N	MDR	N	395
	94-SR131	50	M	AB	N	N	N	1	N	N	Y	N	N	N	N	Non-MDR	N	532
	95-DR132	64	M	UTI	Y	N	Y	7	N	Y	Y	Y	Y	N	N	Non-MDR	N	308
	96-LC136	86	M	UTI	N	N	Y	7	N	Y	Y	N	N	N	N	Non-MDR	N	244
	97-DL139	23	F	AB	N	N	N	0	N	Y	Y	Y	N	N	N	Non-MDR	N	3233
	98-VM140	64	M	AB	N	NE	Y	7	N	N	Y	N	N	N	N	Non-MDR	N	17
	99-HP141	81	F	AB	N	NE	N	5	N	Y	N	N	N	N	N	Non-MDR	N	769
	100-DJ142	83	M	UTI	Y	N	N	7	N	Y	Y	Y	N	Y	Major	Non-MDR / MDR	Y	683/3233
	101-FC145	90	M	AB	Y	NE	N	8	N	N	Y	Y	N	N	N	Non-MDR	N	274
	102-LJ147	76	F	AB	N	NE	N	6	N	N	Y	Y	N	N	N	Non-MDR	N	3230
	103-BL148	95	M	UTI	N	NE	N	7	N	N	N	N	N	Y	Minor	Non-MDR	N	233
	104-LM149	77	F	AB	N	N	N	6	N	Y	Y	Y	N	N	N	Non-MDR	N	2125
	105-SB152	79	M	UTI	Y	N	Y	8	N	Y	Y	Y	Y	N	N	XDR	N	111
	106-PA153	90	M	AB	Y	NE	Y	12	N	Y	Y	Y	N	N	N	Non-MDR	N	207
	107-PP154	19	M	AB	N	NE	Y	2	N	Y	Y	Y	Y	N	N	Non-MDR	N	633
	108-GC156	29	F	UTI	N	N	N	2	N	N	Y	N	N	N	N	Non-MDR	N	132
	109-ZH157	22	F	AB	N	NE	N	0	N	Y	Y	N	N	N	N	XDR	N	235
	110-VC158	52	F	AB	Y	NE	N	2	N	Y	Y	Y	N	N	N	MDR	N	379
	111-TS159	91	F	AB	N	NE	N	6	N	N	N	N	N	N	N	Non-MDR	N	313
	112-MS160	32	F	AB	Y	NE	N	2	N	N	N	Y	Y	N	N	Non-MDR	N	261
	113-DS161	39	M	UTI	N	N	Y	4	N	Y	Y	Y	N	N	N	MDR	N	308
	114-CC162	87	M	AB	N	NE	Y	6	N	N	Y	N	N	Y	Minor	Non-MDR	N	446
	115-BF163	66	F	AB	N	NE	N	7	N	N	N	N	N	Y	Major	Non-MDR / MDR	N	309
	116-PA169	68	F	AB	Y	NE	N	2	Y	Y	Y	Y	Y	Y	Major	Non-MDR / MDR	Y	446/483
	117-LD178	91	F	AB	N	N	N	8	N	Y	Y	N	N	Y	Minor	Non-MDR	N	527
	118-RM181	72	F	AB	Y	N	N	4	N	Y	N	Y	N	N	N	Non-MDR	N	2128
	119-AG185	15	M	AB	N	N	Y		N	Y	Y	Y	N	N	N	Non-MDR	N	701
	120-TA186	77	M	UTI	Y	Y	Y	4	N	Y	Y	Y	N	Y	Minor	Non-MDR	N	232
	M: male; F; female; UTI: urinary tract infection; AB: asymptomatic bacteriuria; Y: yes; N: no; NE: not explored; AMR: antimicrobial resitance; MDR: multidrug resistant; XDR: extensively drug resistant
	* Charlson index was measured for adult patients
